# Supplementary material for: Stabilization of Self-Pressurized Gelatin Capsules for Oral Delivery of Biologics
Source: Pharmaceutics. 2025 Sep 3;17(9):1156. doi: 10.3390/pharmaceutics17091156 (PMC12472849; doi:10.3390/pharmaceutics17091156)
Supplement: Supplementary file 1 [file pharmaceutics-17-01156-s001.zip]

Archive with 1 entries (1 files):
- pharmaceutics-3790828-supplementary.pdf
